# Supplementary material for: A new species of Peritresius Leidy, 1856 (Testudines: Pan-Cheloniidae) from the Late Cretaceous (Campanian) of Alabama, USA, and the occurrence of the genus within the Mississippi Embayment of North America
Source: PLoS One. 2018 Apr 18;13(4):e0195651. doi: 10.1371/journal.pone.0195651 (PMC5906092; doi:10.1371/journal.pone.0195651)
Supplement: S1 File — (NEX) [file pone.0195651.s001.nex]

#NEXUS
[written Tue Dec 12 10:42:58 CST 2017 by Mesquite  version 3.31 (build 859) at DrewPC/192.168.0.102]

BEGIN TAXA;
	TITLE Taxa;
	DIMENSIONS NTAX=23;
	TAXLABELS
		'NHMM 000001 (A.hofmanni)' Baptemys_wyomingensis Caretta_caretta Chelonia_mydas Chelydra_serpentina 'MSC 35085 & RMM 6157 (C. acris)' 'USNM 357166 (C. stenoporus)' Dermochelys_coriacea Emarginachelys_cretacea Eretmochelys_imbricata Euclastes_wielandi Kinosternon_flavescens Lepidochelys_kempii Lepidochelys_olivacea Mesodermochelys_undulatus Natator_depressus Protochelydra_zangerli Protostega_gigas Puppigerus_camperi Santanachelys_gaffneyi Toxochelys_latiremis 'NJSM 11051 (P. ornatus)' 'P. martini MERGED ALMNH+MSC' 
	;

END;


BEGIN CHARACTERS;
	TITLE  'Matrix in file "Peritresius Matrix.nex"';
	DIMENSIONS  NCHAR=256;
	FORMAT DATATYPE = STANDARD GAP = - MISSING = ? SYMBOLS = "  0 1 2 3 4 5";
	CHARSTATELABELS 
		1 'NA, presence/absence',
		2 NA_medial_contact,
		3 NA_size_of_nasals,
		4 PF_medial_contact,
		5 'PF pref-vomer contact',
		6 'PR pref-palatine contact',
		7 PF_dorsal_exposure,
		8 PF_cranial_scutes,
		9 'LA presence/absence',
		10 FR_orbit_contribution,
		11 FR_medially_fused,
		12 FR_direction_orbits,
		13 'PA parieta-squamosal contact',
		14 PA_foramen_nervi_trigemini,
		15 PA_posterodorsal_margin,
		16 PA_contribution_proc._troch._otic.,
		17 'PA foramen stap-tempor.',
		18 PA_pineal_foramen,
		19 'JU jugal-squamosal contact',
		20 JU_participation_upp._temp._emargination,
		21 'JU jugal-quadrate contact',
		22 JU_medial_process,
		23 QJ_lower_temp._emarg.,
		24 'QJ qj-maxilla contact',
		25 'QJ qj-squamosal contact',
		26 'SQ sq-postorbital contact',
		27 'SQ sq-supraoccip. contact',
		28 SQ_posterolateral_protub.,
		29 SQ_posterior_process,
		30 'SQ sq-qudrate contact',
		31 'PO po-palatine contact',
		32 ST_supratemporal,
		33 PM_apertura_narium_externa,
		34 PM_fusion_pm,
		35 PM_foramen_prepalatinum,
		36 PM_apertue_narium_externa,
		37 PM_medial_premax._hook,
		38 PL_contribution_braincase_wall,
		39 PL_contribution_upp._triturating_surf,
		40 PL_secondary_palate,
		41 'PL palatine-vomer contact',
		42 MX_triturating_surface_definition,
		43 MX_accessory_ridges,
		44 'VO number of vomer(s)',
		45 'VO vomer-pterygoid contact',
		46 VO_vomerine_teeth,
		47 'VO vo-premaxila contact',
		48 VO_ventral_crest,
		49 VO_shape_palate_roof,
		50 VO_vomerine_pillar,
		51 VO_upper_triturating_surface,
		52 'QU cavum acustico-jugulare',
		53 QU_caum_tympani,
		54 QU_precolumellar_fossa,
		55 QU_antrum_postoticum,
		56 'QU arrangement qu,op,stape, E. tube',
		57 QU_proc._trochlerais_oticum,
		58 QU_musculatory_facet_of_proc.t.O,
		59 'QU qu-basiphenoid',
		60 'EPt absence/presence',
		61 PT_teeth,
		62 PT_basipterygpod_process,
		63 PT_interpterygoid_vacuity,
		64 'PT pt-basioccipital',
		65 PT_proces._troch._pteryg,
		66 PT_foramen_palat._post.,
		67 PT_medial_contact,
		68 PT_contribution_foram._palat._post.,
		69 PT_vertical_flange,
		70 'PT pterygoid-exoccipital',
		71 PT_fossa_podocnemidoidea,
		72 PT_proc._pteryg._externus,
		73 PT_position_pt_respec_bs,
		74 PT_medial_ridge,
		75 PT_posterolateral_extension,
		76 SO_crista_supraoccip.,
		77 SO_dorsal_exposure,
		78 SO_horizontal_crest,
		79 EX_medial_contact,
		80 BO_anterior_morphology,
		81 'BO deep C-shaped',
		82 PR_dorsal_exposure,
		83 OP_transverse_plane,
		84 OP_ventral_ridge,
		85 OP_procesus_interfenestralis,
		86 BS_rostrum_basisphenoidale,
		87 BS_paired_of_ventral_pits,
		88 BS_ventral_surface_shape,
		89 'BS rough surface between bs-bo',
		90 BS_dorsum_sellae,
		91 BS_foramen_carotic_laterale,
		92 BS_foramen_ant._can._car._int,
		93 HY_facil_nerve_path,
		94 SA_size_of_foramen_stap._temp.,
		95 SA_position_of_foramen_st._temp,
		96 RS_recessus_scalae_tympani,
		97 FJ_foramen_jugulare_posterius,
		98 'FN foramen nervi hypoglossi (XII)',
		99 IC_internal_carotid_artery_splitting,
		100 IC_foramen_post._canc._carot._intern.,
		101 PAr_palatine_artery,
		102 FP_fenestra_perilymphatica,
		103 CS_cranial_scute_D,
		104 CS_cranial_scute_X_vs_D,
		105 CS_cranial_scute_X_vs_G,
		106 'CS cranial scutes A,B, C',
		107 CS_cranial_scute_O,
		108 CS_cranial_scute_P,
		109 DE_medial_contact,
		110 DE_width_triturating_surface,
		111 DE_symphyseal_ridge,
		112 DE_lingual_ridge,
		113 'DE dentary-surangular arrangement',
		114 SP_splenial,
		115 CA_carapacial_scutes,
		116 CA_parallel_keels,
		117 'CA+PLA sculpturing of surface',
		118 'CA+PLA pattern of sculpturing',
		119 CA_carapacial_sutures,
		120 NU_nuchal_articulation_with_neural,
		121 NU_costiform_process,
		122 NU_length_vs_width,
		123 NU_posteriomedial_fontanelles,
		124 NE_neural_formula,
		125 NE_shape_of_neurals,
		126 NE_number_of_neurals,
		127 PE_peripheral_gutter,
		128 PE_number_of_peripherals,
		129 PE_anterior_musk_ducts,
		130 CO_costals_1_contact,
		131 CO_posterior_costals_contact,
		132 CO_distal_rib_end,
		133 CO_rib_free_peripherals,
		134 CO_alternative_lateral_ends,
		135 'CO costal 9 abs/pres',
		136 CO_shape_of_costal_3,
		137 SUP_number_of_suprapygals,
		138 SUP__sup1_vs_sup2,
		139 'CE cervical abs/pres',
		140 PY_pygal_notch,
		141 SPR_supramarginals,
		142 VE_shape_of_vertebrals,
		143 VE_position_of_ver._3_and_4,
		144 'VE vertebrals 3-4 sulcus embayment',
		145 VE_vertebral_1_anterior_carapace,
		146 MA_marginal,
		147 PLR_extrapleurals,
		148 PLA_connection_with_carapace,
		149 PLA_central_plastral_fontanella,
		150 PLA_posterior_plastral_fontanella,
		151 PLA_plastral_kinesis,
		152 PLA_plastral_kinesis_hyop_vs_hypo,
		153 'PLA hyo-hypo contact and shape',
		154 'EN absence/presence',
		155 EN_anterior_process,
		156 EN_size_of_posterior_process,
		157 EN_distinct_posterolateral_process,
		158 EN_shape_in_ventral_view,
		159 EN_suture_with_hyop,
		160 EPI_shape_and_contacts,
		161 EPI_anterior_lip,
		162 HYO_ax._buttress_contact,
		163 HYO_termination_ax._buttress,
		164 'ME absence/presence',
		165 ME_medial_contact,
		166 HYPO_inguinal_buttress_contact,
		167 HYPO_termination_inguinal_buttress,
		168 XI_anal_notch,
		169 XI_shape_of_xiphiplastron,
		170 PLAS_plastral_scutes,
		171 PLAS_midline_sulcus,
		172 GU_number_of_gulars,
		173 EXT_extragulars,
		174 EXT_extragulars_medial_contact,
		175 EXT_anterior_plastral_tuberosities,
		176 EXT_restricted_to_epiplastron,
		177 'IN intergular absence/presence',
		178 HU_number_of_pairs,
		179 'HU humero-pectoral sulcus',
		180 'PEC pectorals abs/pres',
		181 'PEC anterior-posteriorl developed',
		182 'ABD abdominals abs/pres',
		183 AN_anal_vs_xiphiplastron,
		184 'INF inframarginal absence/presence',
		185 CER_cervical_rib_size,
		186 CEV_transverse_process,
		187 CEV_ventral_keels,
		188 CEV_cervicals_8_vs_7,
		189 CEV_diapophyses,
		190 CEV_central_articulation,
		191 CEV__cervical_8_vs_dorsal_cerv._1,
		192 CEV_biconvex_middle_neck,
		193 'CEV biconvex absence/presence',
		194 CEV_biconvex_position,
		195 CEV_cervicals_5_and_6,
		196 CEV_cervicals_6_and_7_double,
		197 CEV_cervicals_6_and_7_central,
		198 CEV_cervicals_7_and_8_double,
		199 CEV_heigth_vs_lenght,
		200 CEV_cervical_8_neural_arch,
		201 CEV_postzygapophyses,
		202 CEV_cervical_8_ventral_process,
		203 CEV_cervicals_7_and_8_shape_art.,
		204 DR_dorsal_rib_1_length,
		205 DR_dorsal_ribs_9_and_10,
		206 DR_dorsal_rib_10,
		207 DV_dorsal_vert._articulation,
		208 CA_tail_club,
		209 CA_caudal_centra,
		210 CA_anterior_caudal_centra,
		211 CA_posterior_caudal_centra,
		212 CA_chevrons,
		213 CA_caudal_tail_ring,
		214 SCA_anterodorsal_ridge,
		215 SCA_ventral_ridge,
		216 SCA_horizontal_ridge,
		217 SCA_glenoid_neck,
		218 'SCA lamina between sc/acromion',
		219 SCA_internal_angle,
		220 COR_coracoid_vs_humerus_lenght,
		221 COR_coracoid_foramen,
		222 CLE_cleithrum,
		223 PEL_pelvis_shell_attachment,
		224 PEL_thryoid_fenestra,
		225 IL_iliac_neck,
		226 IL_iliac_scar,
		227 IL_shape_of_articular_site,
		228 IL_posterior_notch_in_acetabul.,
		229 IL_thelial_process,
		230 PUP_pubis_lateral_process,
		231 PUB_epipubics,
		232 ISC_ischium_contact_with_plastron,
		233 ISC_metischial_process,
		234 'HYS hypoischium absence/presence',
		235 HUM_ectepicondylar_foramen,
		236 HUM_proximal_articular_surface,
		237 HUM_lateral_process,
		238 HUM_lateral_proc._visible_dorsal_v.,
		239 HUM_lateral_process_shape,
		240 HUM_expansion_lateral_process,
		241 HUM_medial_concavity,
		242 HUM_anterior_projection_lateral_proc.,
		243 HUM_length_vs_width,
		244 HUM_scar_for_muscle_latissimus,
		245 'HUM-FEM length',
		246 ULN_contact_with_radius,
		247 RAD_curves_towards_anterior,
		248 MAN_phalangeal_formula,
		249 MAN_paddles,
		250 MAN_flippers,
		251 ULNR_ulnare_vs_intermedium,
		252 PES_number_of_digits,
		253 'MAN-PES flattening of carpals and tarsals',
		254 'MAN-PES hyperphalangy',
		255 FEM_femoral_trochanters,
		256 TIB_tibial_pit ; 
	MATRIX
	'NHMM 000001 (A.hofmanni)'       1--1000010001?0000100000000001011000000101-10100?0022021210?1?210001110101010001100211010111?00110211???????001101230-01000011010002301011-021100001110-101112111032-0-021--------------11110111200011100012010111110111021112001--0011101112000001011012010101?
	Baptemys_wyomingensis            1--1000?110?110020100000010000011000010002?101000002202110011221001(0 1)?001?0010001?0021?00????02-1?02120------00??01010-0110001101?0000010??1121100000000-201111011112-1?000001-1-0011000011?1?111???????????2?1111??1?111020?12011--1???1?1??????????0??1001?????
	Caretta_caretta                  1--100011000010000100200000001011010001111-101200212201121011221020-11010101000110021101011100011021?0------010101030-020000110000032010101121100011110-101112111032-0-020001---(0 1)0(0 1)0000011110111200011100012011111110111020112001--00111011120100011110120101020
	Chelonia_mydas                   1--1000111000100001002000000010110101011120101000212201110011221020-1101000100011002110101110001102120------002011030-0200(0 1)0120100031010111121100001110-101112111032-0-020001---10(0 1)0000011110111200011100(0 1)12011111110111021112001--00111011120100011110120101?10
	Chelydra_serpentina              1--100001000110020100100000000011000100001-10100000220221001122100011101000100010002100000010001002120??????00????000-0120000101000200102-1021100001100-(1 2)01112111032-0-010001-1-0010?11011110111200101110102011111200111020012001--00011?110000---1?0001001?????
	'MSC 35085 & RMM 6157 (C. acris)'1--1010-11111?00?0?0??00?0000101?1000?0101-1010111022?2?200?1?21001?11000101?1011012?111?101000?01111???????001011030-020010110100?31010??102??????11???101????10032????00??????????????1110110???????00001???01?????011120?1?001??001??1???????????????20??1??1
	'USNM 357166 (C. stenoporus)'    1--10?001101110000100200?0??0????100000101-10101?1022021210?1?21000111000101010110021101011??001?1??????????001011030-020010110100031010111021100001110-101112111032-0-020001---?00000?0111101?120001110001201???????1110211120??--???????1120000010110?201?1???
	Dermochelys_coriacea             1--101001000000-00001000000001011000000000-101000002201110021221021-0003000100010002110000000001102220------0001112--?020-00---300-----0-----------111-?41-----11032-0-021--------------111101112000110000120-0111110111021112011--0011-0111301001101001202?1?10
	Emarginachelys_cretacea          1--1000?11??1100?0100?0001000?01100001?????1010???0220211??1122100111?????010?01??02100?????00????????------??????01??011??0??01?0000?10????21100001000-201111?1?0?2-0?000001-1-00???10?11???111?????????????1???????11102????0?1--01????1??????????0??100??????
	Eretmochelys_imbricata           1--1000111000100001002000000010110100011121101100212201110011221020-1101010100011002110101110001102110??????000011000-0200(0 1)0120100022010111021100001110-101112111032-0-020001---10(0 1)0000011110111200011100012011111110111021112001--00111011120100011110120101020
	Euclastes_wielandi               1--100001101??00?0100?0000000?011010001111-10100?2122021210112?1020-?10101010001100211010????001???11???????0101????????????????????????????????????????????????????????????????????????????????????????????????????????????????????????????????????????????????
	Kinosternon_flavescens           1--100001000110120100001010000011000010000-101000002202111011221001100010001000100021000000?0101?02120------00000101010110001102011000100-1121100000001121---?-11022-01000001-1-11-1-2011111011110???11101021-1111110111020012011--111110110010---1?000100100?0?
	Lepidochelys_kempii              1--100011100010000100200000001011010001111-101000212201121011221020-1101010100011002110101110001102110??????01(0 1)111000-020000120(0 1)00022010111121100011110-101112111032-0-020001---00(0 1)0000011110111200011100012011111110111020112001--00111011120100011110120101020
	Lepidochelys_olivacea            1--100011100010000100200000001011010001111-101000212201121011221020-1101010100011002110101110001102110??????01(0 1)1110(0 3)0-020000120(0 1)00022010111121100?11110-101112111032-0-020001---00(0 1)0000011110111200011100012011111110111020112001--00111011120100011110120101020
	Mesodermochelys_undulatus        ???????1???????????????????????????????????????????????????????????????????10???????????????????????????????002011100-02000011?10002?0100-?12??00--1110-10111211?032-0-021--------------11100111200000000002010111110111021112011--0011101112010011010??202?1?1?
	Natator_depressus                1--100001100010000100200000001011010001111-101000212201110011221020-11010101000110021101011?0001102110??????000111000-020000110100022010111021100001110-101112111032-0-020001---10(0 1)0000011110111200011100012011111110111021112001--0011101112010001?110120101011
	Protochelydra_zangerli           1--10?0?10?0110???10010000000?0110000???0??101????0220?21???12210011????00010?0???0???0?????00????21?0????????????????0???????0????0???0????????0001000-201112?1?0?2-0-0000?1-1-00?0?110????????????????????????????????????120?1--0????????????????????????????
	Protostega_gigas                 1--0??001000??0?0010100000?0??0110?0?00001-1110000022021210?1?2102?-11030111000100021?000????001?0211???????000100230-0100001101000200000--1----0--1110-301113121032-0-021--------------111?011120????100002010111110111021112001--0011101112001101111112020101?
	Puppigerus_camperi               1--1??0011000?0000100200000001011010001111-10100?2122021100112?1020-11030101000110021?01011??00110211???????011101000-010000110100021010111121100001110-101112111032-0-02000?????????00?1111011120001110001201???????1110211120???????????1120000010110?201?1?11
	Santanachelys_gaffneyi           0010000?1100110?0010120000000?0110?0001001-1110000022021100?12210100?00100110?01??02??00????00?1?022????????00??01000?0?00001101?00200100-?020000?01100-30111211?012-0?00?0?????????????11???????????0?????0?1?1?????111021???0??--0???1?1??2?0---?01011102?1???
	Toxochelys_latiremis             101100001101110010100000000001011000001010-1010001022021100?12210000110101010001000210010001000110212?------00(0 1)101000-0200101101000200101111211?00011(0 1)0-201112111032-0-0200???1??0???01011?10111200??0????1?01011??001110?00??00?--0???111??100---?0110110??1?00
	'NJSM 11051 (P. ornatus)'        ????????????????????????????????????????????????????????????????????????????????????????????????????????????????1?0311020010110100033010111021000001110-1??????11032-0-0200???????0000?????????????????????201??????????????????????????????????????????????????
	'P. martini MERGED ALMNH+MSC'    ??????????????????????????????????????????????????????????????????????????????????????????????????????????????????030-020010110100033010111021000001110?1??????11032?0?0200??????00000?1??1??1???????1???11201????????????????011??001??1???????????????????????

;

END;
BEGIN SETS;
	CHARSET Cranial   =   1 -  108;
	CHARSET Lower_Jaw   =   109 -  114;
	CHARSET Carapace   =   115 -  118 120 -  126 128 -  135 137 -  144 146 -  147;
	CHARSET Plastron   =   148 -  149 151 -  184;
	CHARSET Neck   =   185 -  203;
	CHARSET Ribs   =   204 -  206;
	CHARSET Vertebrae   =   207;
	CHARSET Tail   =   208 -  213;
	CHARSET Pectoral_Girdle   =   214 -  222;
	CHARSET Pelvic_Girdle   =   223 -  234;
	CHARSET Forelimb   =   235 -  251;
	CHARSET Hindlimb   =   252 -  256;

	TAXPARTITION * UNTITLED  =  Outgroup :  2 5 9 12 17;

	TAXSET Parham_Outgroup  =  2 5 9 12 17;

END;

BEGIN MESQUITECHARMODELS;
	ProbModelSet * UNTITLED   =  'Mk1 (est.)':  1 -  256;
END;

BEGIN ASSUMPTIONS;
	OPTIONS DEFTYPE = unord PolyTcount = MINSTEPS;
	TYPESET * UNTITLED   =  unord:  1 -  6 8 -  16 18 -  21 23 -  41 43 -  46 48 -  49 51 -  52 54 56 58 -  62 64 -  65 68 -  71 73 -  74 76 -  84 86 -  93 95 -  98 100 -  110 112 -  114 116 -  120 122 -  127 129 -  130 132 -  136 138 -  140 142 -  163 165 -  166 168 -  181 183 185 -  203 205 -  215 217 219 -  221 223 -  236 238 -  248 252 -  254 256, ord:  7 17 22 42 47 - 53\3 55 57 63 - 66\3 67 72 - 75\3 85 94 99 111 115 121 128 - 131\3 137 141 164 - 167\3 182 184 204 216 218 222 237 249 -  251 255;

	EXSET * UNTITLED  = ;

END;

BEGIN MacClade;
	Version 4.0 75;
	LastModified 2092064106;
	FileSettings treewindow '1' '1' '1' '0';
	Singles 010;
	Editor 000110011111111000100 '1' '24' Geneva '9' '100' '1' all;
	EditorPosition '40' '4' '920' '1276';
	TreeWindowPosition '40' '2' '920' '1274';
	ListWindow Characters open Geneva '9' '50' '25' '265' '495' 00;
	ListWindow Taxa open Geneva '9' '69' '321' '825' '360' 100;
	ListWindow Trees open Geneva '9' '50' '10' '185' '379';
	ListWindow TypeSets closed Geneva '9' '50' '10' '276' '490';
	ListWindow WtSets closed Geneva '9' '50' '10' '276' '490';
	ListWindow ExSets closed Geneva '9' '50' '10' '276' '490';
	ListWindow CharSets closed Geneva '9' '50' '10' '249' '188';
	ListWindow TaxSets open Geneva '9' '151' '93' '153' '184';
	ListWindow NexusBlocks closed Geneva '9' '50' '10' '276' '490';
	ChartWindowPosition '52' '30' '878' '1220';
	StateNamesSymbols closed Geneva '9' '10' '50' '30' '148' '220';
	WindowOrder List TaxSets List Taxa Tree List Characters List Trees;
	OtherSymbols & / 00 ? -;
	Correlation '0' '0' '1000' '0' '0' 10011010;
	Salmo 00000001;
	EditorFile '2';
	ExportHTML _ MOSS '100' 110000;
	PrettyPrint 10;
	CharLegendPosition '864' '1175' '77' '85';
	TreeLegendPosition '877' '1077' '64' '93';
	EditorToolsPosition '810' '419' '115' '165';
	TreeToolsPosition '799' '5' '126' '138';
	TreeWindowProgram 10;
	TreeWindow 0000;
	Continuous '0' '3' 1;
	Calculations 0000001;
	SummaryMode '0' '0' 0;
	Charts Geneva '9' ( normal ) 0010;
	NexusOptions '0' '0' '50' 001011011;
	TipLabel '1';
	TreeFont Geneva '9' ( normal );
	TreeShape 1.0 1.0 0100;
	TraceLabels 0101;
	ChartColors '0' '0' '-1' '9' 11;
	ChartBiggestSpot 1;
	ChartPercent 10;
	ChartBarWidth '10' 1;
	ChartVerticalAxis 10101;
	ChartMinMax '0';
	TraceAllChangesDisplay '1' 1;
	BarsOnBranchesDisplay '0' '0' '-5536' '10000' '10000' '10000' '10000' '-5536' '-536' '-536' '-536' '6' '1' 0000101;
	ContinuousBranchLabels 0;
	AllStatesBranchLabels 1;
	IndexNotation '2' 1;
	PrintTree 10.00 '2' '2' '2' '2' '2' '2' '2' '2' '2' '2' '2' Geneva '9' ( normal ) Geneva '10' ( normal ) Geneva '9' ( normal ) Geneva '9' ( normal ) Geneva '9' ( bold ) Geneva '9' ( normal ) Geneva '9' ( normal ) '0' '0' '0' '0' '0' '0' '0' '0' '0' '0' '0' '0' '0' '0' '0' '0' '0' '0' '0' '0' '0' '0' '0' '0' '0' '0' '0' '0' '0' '0' '1' '1' '1' '1' '81' '114' '-39' '4' '-40' '0' '1' '2' '1' '8' '0' '0' '0' '2' 1000111000000000000100000111000;
	MatchChar 00 .;
	EntryInterpretation 01;
	ColorOptions 0;
	TreeTools '0' '5' '4' '0' '10' '4' '0' 00100111111101110;
	EditorTools '0' '0' '0' '1000' '0' '0' '6' '3' 000001011100001;
	PairAlign '2' '2' '3' '2' '1' '1' '2' '1' '3' 1010;
	BothTools '1';

END;
BEGIN LABELS;
	TAXAGROUPLABEL Outgroup COLOR = (RGB 1 1 1) ;
	TAXAGROUPLABEL Untitled_Group COLOR = (RGB 1 0.53333333 0.81176471) ;


END;

BEGIN TREES;
	Title Tree_Block;
	ID 015f68e549d21;
	LINK Taxa = Taxa;
	TRANSLATE
[0] 		n0 'NHMM 000001 (A.hofmanni)',
[1] 		n1 Baptemys_wyomingensis,
[2] 		n2 Caretta_caretta,
[3] 		n3 Chelonia_mydas,
[4] 		n4 Chelydra_serpentina,
[5] 		n5 'MSC 35085 & RMM 6157 (C. acris)',
[6] 		n6 'USNM 357166 (C. stenoporus)',
[7] 		n7 Dermochelys_coriacea,
[8] 		n8 Emarginachelys_cretacea,
[9] 		n9 Eretmochelys_imbricata,
[10] 		n10 Euclastes_wielandi,
[11] 		n11 Kinosternon_flavescens,
[12] 		n12 Lepidochelys_kempii,
[13] 		n13 Lepidochelys_olivacea,
[14] 		n14 Mesodermochelys_undulatus,
[15] 		n15 Natator_depressus,
[16] 		n16 Protochelydra_zangerli,
[17] 		n17 Protostega_gigas,
[18] 		n18 Puppigerus_camperi,
[19] 		n19 Santanachelys_gaffneyi,
[20] 		n20 Toxochelys_latiremis,
[21] 		n21 'NJSM 11051 (P. ornatus)',
[22] 		n22 'P. martini MERGED ALMNH+MSC';
	TREE 'Molecular backbone+++' = (((n1,n11),n4),(n7,(((n2,(n13,n12)),n9)[%selected = on ],(n15,n3))))[% ] [% ] [%  setBetweenBits = selected ];

END;


Begin MESQUITE;
		MESQUITESCRIPTVERSION 2;
		TITLE AUTO;
		tell ProjectCoordinator;
		timeSaved 1513096978947;
		getEmployee #mesquite.minimal.ManageTaxa.ManageTaxa;
		tell It;
			setID 0 5796436637487034368;
			tell It;
				setSelected  11;
				setDefaultOrder  44 38 54 59 64 75 84 86 93 96 22 115 117 118 124 136 167 20 169 21 197 74 33;
				attachments ;
			endTell;
		endTell;
		getEmployee #mesquite.charMatrices.ManageCharacters.ManageCharacters;
		tell It;
			setID 0 4662462210488397264;
			tell It;
				setDefaultOrder  0 1 2 3 4 5 6 8 9 10 11 12 13 14 15 16 17 18 19 20 21 22 23 24 25 26 27 28 29 30 31 32 33 34 35 36 37 38 39 40 41 42 43 44 45 46 47 48 49 50 51 52 53 54 55 56 57 58 59 60 61 62 63 64 65 66 67 68 69 70 71 72 73 74 75 76 77 78 79 80 81 82 84 85 86 87 88 89 90 91 92 93 94 96 97 98 99 101 102 103 104 105 106 107 108 109 121 122 124 125 128 129 130 131 132 133 137 138 118 138 139 140 141 142 143 146 126 146 147 148 151 152 153 154 155 135 155 156 157 158 159 161 162 163 144 163 164 165 166 149 166 168 169 170 171 172 173 174 175 176 177 178 179 180 181 182 183 184 185 186 187 188 189 190 191 192 193 194 195 196 197 198 199 200 201 202 203 204 205 206 207 208 209 210 211 212 213 214 215 216 217 218 219 220 221 222 223 224 225 226 227 228 229 232 233 234 235 236 237 238 239 240 241 242 243 244 245 246 247 248 249 250 251 252 253 254 255 256 257 258 259 260 261 262 263 264 265 266 267 268 269 272 273 274 275 276;
				attachments ;
			endTell;
			mqVersion 331;
			checksumv 0 3 1330942120 null  getNumChars 256 numChars 256 getNumTaxa 23 numTaxa 23   short true   bits 31   states 31   sumSquaresStatesOnly 18195.0 sumSquares 18195.0 longCompressibleToShort false usingShortMatrix true   NumFiles 1 NumMatrices 1;
			mqVersion;
		endTell;
		getWindow;
		tell It;
			suppress;
			setResourcesState false false 100;
			setPopoutState 400;
			setExplanationSize 0;
			setAnnotationSize 0;
			setFontIncAnnot 0;
			setFontIncExp 0;
			setSize 1362 629;
			setLocation -8 0;
			setFont SanSerif;
			setFontSize 10;
			getToolPalette;
			tell It;
			endTell;
			desuppress;
		endTell;
		getEmployee  #mesquite.minimal.ManageTaxa.ManageTaxa;
		tell It;
			showTaxa #5796436637487034368 #mesquite.lists.TaxonList.TaxonList;
			tell It;
				setTaxa #5796436637487034368;
				getWindow;
				tell It;
					useTargetValue off;
					setTargetValue ;
					newAssistant  #mesquite.lists.TaxonListCurrPartition.TaxonListCurrPartition;
					newAssistant  #mesquite.lists.DefaultTaxaOrder.DefaultTaxaOrder;
					getTable;
					tell It;
						columnWidth 1 165;
					endTell;
					setExplanationSize 30;
					setAnnotationSize 20;
					setFontIncAnnot 0;
					setFontIncExp 0;
					setSize 1262 557;
					setLocation -8 0;
					setFont SanSerif;
					setFontSize 10;
					getToolPalette;
					tell It;
						setTool mesquite.lists.TaxonList.TaxonListWindow.ibeam;
					endTell;
				endTell;
				showWindow;
				getEmployee #mesquite.lists.ColorTaxon.ColorTaxon;
				tell It;
					setColor Red;
					removeColor off;
				endTell;
				getEmployee #mesquite.lists.TaxonListAnnotPanel.TaxonListAnnotPanel;
				tell It;
					togglePanel off;
				endTell;
			endTell;
		endTell;
		getEmployee  #mesquite.charMatrices.BasicDataWindowCoord.BasicDataWindowCoord;
		tell It;
			showDataWindow #4662462210488397264 #mesquite.charMatrices.BasicDataWindowMaker.BasicDataWindowMaker;
			tell It;
				getWindow;
				tell It;
					getTable;
					tell It;
						rowNamesWidth 198;
					endTell;
					setExplanationSize 30;
					setAnnotationSize 20;
					setFontIncAnnot 0;
					setFontIncExp 0;
					setSize 1262 557;
					setLocation -8 0;
					setFont SanSerif;
					setFontSize 10;
					getToolPalette;
					tell It;
						setTool mesquite.charMatrices.BasicDataWindowMaker.BasicDataWindow.ibeam;
					endTell;
					setActive;
					setTool mesquite.charMatrices.BasicDataWindowMaker.BasicDataWindow.ibeam;
					colorCells  #mesquite.charMatrices.ColorByState.ColorByState;
				tell It;
					setStateLimit 9;
					toggleUniformMaximum on;
				endTell;
					colorRowNames  #mesquite.charMatrices.TaxonGroupColor.TaxonGroupColor;
					colorColumnNames  #mesquite.charMatrices.CharGroupColor.CharGroupColor;
					colorText  #mesquite.charMatrices.NoColor.NoColor;
					setBackground White;
					toggleShowNames on;
					toggleShowTaxonNames on;
					toggleTight off;
					toggleThinRows off;
					toggleShowChanges on;
					toggleSeparateLines off;
					toggleShowStates on;
					toggleAutoWCharNames on;
					toggleAutoTaxonNames off;
					toggleShowDefaultCharNames off;
					toggleConstrainCW on;
					toggleBirdsEye off;
					toggleShowPaleGrid off;
					toggleShowPaleCellColors off;
					toggleShowPaleExcluded off;
					togglePaleInapplicable on;
					toggleShowBoldCellText off;
					toggleAllowAutosize on;
					toggleColorsPanel off;
					toggleDiagonal on;
					setDiagonalHeight 80;
					toggleLinkedScrolling on;
					toggleScrollLinkedTables off;
				endTell;
				showWindow;
				getWindow;
				tell It;
					forceAutosize;
				endTell;
				getEmployee #mesquite.charMatrices.AlterData.AlterData;
				tell It;
					toggleBySubmenus off;
				endTell;
				getEmployee #mesquite.charMatrices.ColorCells.ColorCells;
				tell It;
					setColor Red;
					removeColor off;
				endTell;
				getEmployee #mesquite.categ.StateNamesStrip.StateNamesStrip;
				tell It;
					showStrip off;
				endTell;
				getEmployee #mesquite.charMatrices.AnnotPanel.AnnotPanel;
				tell It;
					togglePanel off;
				endTell;
				getEmployee #mesquite.charMatrices.CharReferenceStrip.CharReferenceStrip;
				tell It;
					showStrip off;
				endTell;
				getEmployee #mesquite.charMatrices.QuickKeySelector.QuickKeySelector;
				tell It;
					autotabOff;
				endTell;
				getEmployee #mesquite.charMatrices.SelSummaryStrip.SelSummaryStrip;
				tell It;
					showStrip off;
				endTell;
				getEmployee #mesquite.categ.SmallStateNamesEditor.SmallStateNamesEditor;
				tell It;
					panelOpen true;
				endTell;
			endTell;
		endTell;
		getEmployee  #mesquite.charMatrices.ManageCharacters.ManageCharacters;
		tell It;
			showCharacters #4662462210488397264 #mesquite.lists.CharacterList.CharacterList;
			tell It;
				setData 0;
				getWindow;
				tell It;
					useTargetValue off;
					setTargetValue ;
					newAssistant  #mesquite.lists.DefaultCharOrder.DefaultCharOrder;
					newAssistant  #mesquite.lists.CharListInclusion.CharListInclusion;
					newAssistant  #mesquite.lists.CharListPartition.CharListPartition;
					newAssistant  #mesquite.parsimony.CharListParsModels.CharListParsModels;
					getTable;
					tell It;
						columnWidth 1 53;
					endTell;
					setExplanationSize 30;
					setAnnotationSize 20;
					setFontIncAnnot 0;
					setFontIncExp 0;
					setSize 1262 557;
					setLocation -8 0;
					setFont SanSerif;
					setFontSize 10;
					getToolPalette;
					tell It;
					endTell;
				endTell;
				showWindow;
				getEmployee #mesquite.lists.CharListAnnotPanel.CharListAnnotPanel;
				tell It;
					togglePanel off;
				endTell;
			endTell;
		endTell;
		endTell;
end;
